# Supplementary material for: Defining Fulminant Clostridioides difficile Infections: Assessing the Utility of Hypotension as a Diagnostic Criterion
Source: Open Forum Infect Dis. 2025 Jan 22;12(2):ofaf033. doi: 10.1093/ofid/ofaf033 (PMC11783783; doi:10.1093/ofid/ofaf033)
Supplement: ofaf033_Supplementary_Data [file ofaf033_supplementary_data.zip]

Archive with 2 entries (2 files):
- FCDI and hypotension_SuppFig1.eps
- FCDI and hypotension_SuppFig2.eps
